# Supplementary material for: Assessment of Risks and Outcomes of Sinusoidal Obstruction Syndrome/Veno-Occlusive Disease in Allogeneic Stem Cell Transplant Recipients Including Potentially Undiagnosed Cases—A Multicenter Canadian Study
Source: Curr Oncol. 2026 Apr 30;33(5):261. doi: 10.3390/curroncol33050261 (PMC13205504; doi:10.3390/curroncol33050261)
Supplement: Supplementary file 1 [file curroncol-33-00261-s001.zip]

Archive with 1 entries (1 files):
- curroncol-4205679-supplementary.pdf
